# Supplementary material for: Complementary Therapy Learning in the Setting of Lung Transplantation: A Single-Center Observational Study of Appropriation and Efficacy
Source: J Clin Med. 2023 Feb 21;12(5):1722. doi: 10.3390/jcm12051722 (PMC10002550; doi:10.3390/jcm12051722)
Supplement: Supplementary file 1 [file jcm-12-01722-s001.zip]

Archive with 2 entries (2 files):
- Supplementary File S1 (Study Protocol - Techniques)vuPG.pdf
- Supplementary File S2 ( Figure S1 - Correlations).pptx
